# Supplementary material for: Patient Safety Incidents in Primary Care: Comparing APEAS–2007 (Spanish Patient Safety Adverse Events Study in Primary Care) with Data from a Health Area in Catalonia (Spain) in 2019
Source: Healthcare (Basel). 2024 May 25;12(11):1086. doi: 10.3390/healthcare12111086 (PMC11172342; doi:10.3390/healthcare12111086)
Supplement: Supplementary file 1 [file healthcare-12-01086-s001.zip]

Archive with 1 entries (1 files):
- healthcare-2956751-supplementary.pdf
